# Supplementary material for: Investigating the mechanism of rough phenotype in a naturally attenuated Brucella strain: insights from whole genome sequencing
Source: Front Med (Lausanne). 2024 Apr 22;11:1363785. doi: 10.3389/fmed.2024.1363785 (PMC11073494; doi:10.3389/fmed.2024.1363785)
Supplement: Supplementary file 1 [file Table_1.XLSX]

## Sheet: list_BioProject
Assembly Accession	Organism Scientific Name	Strain	BioProject	BioSample	Country	Country_Coloure	Date	Date_Colore	Host	Host_Colore
GCA_002953595	B. melitensis	Rev.1 (passage 101)	PRJNA417225	SAMN07981100	USA	#3421e0	1970	#990033	Small ruminants	#778899
GCA_900236525	B. melitensis	NIPH_Bru6	PRJEB23353	SAMEA104369530	Norway	#00eb32	1999	#990033	Homo sapiens	#00FF00
GCA_900236555	B. melitensis	NIPH_Bru5	PRJEB23353	SAMEA104369529	Norway	#00eb32	1999	#990033	Homo sapiens	#00FF00
GCA_900236335	B. melitensis	NIPH_Bru7	PRJEB23353	SAMEA104369531	Norway	#00eb32	2002	#FF3399	Homo sapiens	#00FF00
GCA_900236375	B. melitensis	NIPH_Bru9	PRJEB23353	SAMEA104369533	Norway	#00eb32	2003	#CC33CC	Homo sapiens	#00FF00
GCA_900236565	B. melitensis	NIPH_Bru8	PRJEB23353	SAMEA104369532	Norway	#00eb32	2003	#CC33CC	Homo sapiens	#00FF00
GCA_900236585	B. melitensis	NIPH_Bru1	PRJEB23353	SAMEA104369526	Norway	#00eb32	2005	FFFF03	Homo sapiens	#00FF00
GCA_900236445	B. melitensis	NIPH_Bru2	PRJEB23353	SAMEA104369527	Norway	#00eb32	2006	#666FF	Homo sapiens	#00FF00
GCA_900236535	B. melitensis	NIPH_Bru4	PRJEB23353	SAMEA104369528	Norway	#00eb32	2006	#666FF	Homo sapiens	#00FF00
GCA_000227645	B. melitensis	NI	PRJNA66633	SAMN02603116	China: Inner Mongolia	#efff22	2007	#666699	Cattle	#FA8072
GCA_001715485	B. melitensis	2008724259	PRJNA338470	SAMN05559134	USA: California	#3421e0	2007	#666699	Homo sapiens	#00FF00
GCA_900236575	B. melitensis	NIPH_Bru10	PRJEB23353	SAMEA104369534	Norway	#00eb32	2009	#99CCFF	Homo sapiens	#00FF00
GCA_900236405	B. melitensis	NIPH_Bru13	PRJEB23353	SAMEA104369536	Norway	#00eb32	2010	#920BFC	Homo sapiens	#00FF00
GCA_900236425	B. melitensis	NIPH_Bru11	PRJEB23353	SAMEA104369535	Norway	#00eb32	2010	#920BFC	Homo sapiens	#00FF00
GCA_900236355	B. melitensis	NIPH_Bru20	PRJEB23353	SAMEA104369537	Norway	#00eb32	2011	#7EBCBC	Homo sapiens	#00FF00
GCA_001431745	B. melitensis	20236	PRJNA243300	SAMN02714221	China: Baotou City	#efff22	2012	#0099CC	Homo sapiens	#00FF00
GCA_002263015	B. melitensis	BL	PRJNA398310	SAMN07508058	China: Xinjiang	#efff22	2012	#0099CC	Dairy cow	#FFDAB9
GCA_900236435	B. melitensis	NIPH_Bru23	PRJEB23353	SAMEA104369538	Norway	#00eb32	2012	#0099CC	Homo sapiens	#00FF00
GCA_900236485	B. melitensis	NIPH_Bru24	PRJEB23353	SAMEA104369539	Norway	#00eb32	2012	#0099CC	Homo sapiens	#00FF00
GCA_002262955	B. melitensis	BY38	PRJNA398009	SAMN07499375	China: Xinjiang	#efff22	2013	#0000FF	Sheep	#0000FF
GCA_900236385	B. melitensis	NIPH_Bru37	PRJEB23353	SAMEA104369541	Norway	#00eb32	2013	#0000FF	Homo sapiens	#00FF00
GCA_900236545	B. melitensis	NIPH_Bru36	PRJEB23353	SAMEA104369540	Norway	#00eb32	2013	#0000FF	Homo sapiens	#00FF00
CMCC55210	B. melitensis	CMCC55210			China	#efff22	2014	#FFCC00	Sheep	#0000FF
CMCC55210a	B. melitensis	CMCC55210a			China	#efff22	2014	#FFCC00	Sheep	#0000FF
GCA_002191335	B. melitensis	BwIM_IRQ_32	PRJNA347914	SAMN05932974	Iraq	#D2B48C	2014	#FFCC00	Homo sapiens	#00FF00
GCA_900236365	B. melitensis	NIPH_Bru40	PRJEB23353	SAMEA104369542	Norway	#00eb32	2014	#FFCC00	Homo sapiens	#00FF00
GCA_900236395	B. melitensis	NIPH_Bru41	PRJEB23353	SAMEA104369543	Norway	#00eb32	2014	#FFCC00	Homo sapiens	#00FF00
GCA_001307475	B. melitensis	C-573	PRJNA289971	SAMN03860331	Russia: Stavropol region	#FF3366	2014	#FFCC00	Homo sapiens	#00FF00
GCA_002191615	B. melitensis	BwIM_TUR_03	PRJNA347914	SAMN05932920	Turkey	#a8ee8e	2014	#FFCC00	Homo sapiens	#00FF00
GCA_002191655	B. melitensis	BwIM_TUR_17	PRJNA347914	SAMN05932930	Turkey	#a8ee8e	2014	#FFCC00	Homo sapiens	#00FF00
GCA_002191675	B. melitensis	BwIM_TUR_19	PRJNA347914	SAMN05932975	Turkey	#a8ee8e	2014	#FFCC00	Homo sapiens	#00FF00
GCA_002191755	B. melitensis	BwIM_TUR_59	PRJNA347914	SAMN05932973	Turkey	#a8ee8e	2014	#FFCC00	Homo sapiens	#00FF00
GCA_002192155	B. melitensis	BwIM_TUR_39	PRJNA347914	SAMN05932976	Turkey	#a8ee8e	2014	#FFCC00	Homo sapiens	#00FF00
GCA_003516065	B. melitensis	CIT31	PRJNA428790	SAMN08322136	China: Jarud Banner of Tongliao City, Inner Mongola Autonomous region	#efff22	2015	#99FF99	Homo sapiens	#00FF00
GCA_003516045	B. melitensis	CIT21	PRJNA428790	SAMN08322134	China: Kailu Count of Tongliao City, Inner Mongolia Autonomous Region	#efff22	2015	#99FF99	Homo sapiens	#00FF00
GCA_003516085	B. melitensis	CIT43	PRJNA428790	SAMN08322135	China: Kezuo Central Banner of Tongliao City, Tongliao, Inner Mongolia Autonomous region	#efff22	2015	#99FF99	Homo sapiens	#00FF00
GCA_002763615	B. melitensis	QH61	PRJNA416864	SAMN07967141	China:Qinghai	#efff22	2015	#99FF99	Yak	#00FFFF
GCA_003856415	B. melitensis	BmWS93	PRJNA505925	SAMN10439570	China:Ulanqab	#efff22	2015	#99FF99	Homo sapiens	#00FF00
GCA_024802385	B. melitensis	PB150210	PRJNA868508	SAMN30248435	China:Xinjiang	#efff22	2015	#99FF99	Homo sapiens	#00FF00
GCA_002191295	B. melitensis	BwIM_IRN_37	PRJNA347914	SAMN05932947	Iran	#7405af	2015	#99FF99	Homo sapiens	#00FF00
GCA_002191355	B. melitensis	BwIM_ITA_45	PRJNA347914	SAMN05932955	Italy	#D2B48C	2015	#99FF99	Homo sapiens	#00FF00
GCA_900236455	B. melitensis	NIPH_Bru44	PRJEB23353	SAMEA104369545	Norway	#00eb32	2015	#99FF99	Homo sapiens	#00FF00
GCA_900236515	B. melitensis	NIPH_Bru43	PRJEB23353	SAMEA104369544	Norway	#00eb32	2015	#99FF99	Homo sapiens	#00FF00
GCA_002191915	B. melitensis	BwIM_SAU_09	PRJNA347914	SAMN05932949	Saudi Arabia	#DA70D6	2015	#99FF99	Homo sapiens	#00FF00
GCA_002191455	B. melitensis	BwIM_SYR_04	PRJNA347914	SAMN05932948	Syria	#666633	2015	#99FF99	Homo sapiens	#00FF00
GCA_002192095	B. melitensis	BwIM_SYR_26	PRJNA347914	SAMN05932953	Syria	#666633	2015	#99FF99	Homo sapiens	#00FF00
GCA_002191575	B. melitensis	BwIM_TKM_56	PRJNA347914	SAMN05932951	Turkmenistan	#4B0082	2015	#99FF99	Homo sapiens	#00FF00
GCA_002191235	B. melitensis	BwIM_AFG_63	PRJNA347914	SAMN05932969	Afghanistan	#08a9f9	2016	#009933	Homo sapiens	#00FF00
GCA_003205535	B. melitensis	CIIMS-NV-1	PRJNA474273	SAMN09296271	India: Nagpur	#117355	2016	#009933	Animal	#A52A2A
GCA_002895105	B. melitensis	CIIMS-BH-2	PRJNA422344	SAMN08176517	India: Vijayapura, Karnataka	#117355	2016	#009933	Homo sapiens	#00FF00
GCA_002895125	B. melitensis	CIIMS-PH-3	PRJNA427646	SAMN08242171	India:Chandigarh	#117355	2016	#009933	Homo sapiens	#00FF00
GCA_002191375	B. melitensis	BwIM_ITA_55	PRJNA347914	SAMN05932987	Italy	#D2B48C	2016	#009933	Homo sapiens	#00FF00
GCA_900236345	B. melitensis	NIPH_Bru47	PRJEB23353	SAMEA104369548	Norway	#00eb32	2016	#009933	Homo sapiens	#00FF00
GCA_900236415	B. melitensis	NIPH_Bru48	PRJEB23353	SAMEA104369549	Norway	#00eb32	2016	#009933	Homo sapiens	#00FF00
GCA_900236465	B. melitensis	NIPH_Bru45	PRJEB23353	SAMEA104369546	Norway	#00eb32	2016	#009933	Homo sapiens	#00FF00
GCA_900236495	B. melitensis	NIPH_Bru46	PRJEB23353	SAMEA104369547	Norway	#00eb32	2016	#009933	Homo sapiens	#00FF00
GCA_008761595	B. melitensis	M1981	PRJNA573838	SAMN12827001	China:Beijing	#efff22	2018	#003333	Missing	#9400D3
GCA_008761615	B. melitensis	RM57	PRJNA573838	SAMN12827002	China:Beijing	#efff22	2018	#003333	Missing	#9400D3
GCA_004208655	B. melitensis	B29	PRJNA517393	SAMN10829700	China:Hulunbuir	#efff22	2018	#003333	Homo sapiens	#00FF00
GCA_004208675	B. melitensis	B15	PRJNA517393	SAMN10829699	China:Hulunbuir	#efff22	2018	#003333	Homo sapiens	#00FF00
GCA_004208695	B. melitensis	B9	PRJNA517393	SAMN10829698	China:Hulunbuir	#efff22	2018	#003333	Homo sapiens	#00FF00
GCA_023796775	B. melitensis	6144	PRJNA847368	SAMN28929573	China: Hohhot	#efff22	2021	#0FF4ED	Homo sapiens	#00FF00
GCA_027625455	B. melitensis	TZ	PRJNA913980	SAMN32316760	China: Tibetan Autonomous County of Tianzhu	#efff22	2021	#0FF4ED	Sheep	#0000FF
GCA_000192725	B. melitensis	M28	PRJNA61505	SAMN02603655	Missing	#71c2f4	1950's	#990033	Sheep	#0000FF
GCA_000007125	B. melitensis	16M	PRJNA180	SAMN02603416	USA	#71c2f4	2002	#FF0033	Sheep	#9400D3
GCA_000022625	B. melitensis	ATCC 23457	PRJNA30561	SAMN02604296	Missing	#71c2f4	Missing	#FF0033	Missing	#9400D3
GCA_000192885	B. melitensis	M5-90	PRJNA42891	SAMN02603654	Missing	#71c2f4	Missing	#FF0033	Missing	#9400D3
GCA_000740355	B. melitensis	ether	PRJNA243894	SAMN02795947	Missing	#71c2f4	Missing	#FF0033	Missing	#9400D3
